# Supplementary material for: Analysis of Muscle Lipidome in Juvenile Rainbow Trout Fed Rapeseed Oil and Cochayuyo Meal
Source: Biomolecules. 2022 Jun 9;12(6):805. doi: 10.3390/biom12060805 (PMC9221170; doi:10.3390/biom12060805)
Supplement: Supplementary file 1 [file biomolecules-12-00805-s001.zip]

Archive with 1 entries (1 files):
- biomolecules-1696890-supplementary.xlsx
