# Supplementary material for: Analysis of Muscle Lipidome in Juvenile Rainbow Trout Fed Rapeseed Oil and Cochayuyo Meal
Source: Biomolecules. 2022 Jun 9;12(6):805. doi: 10.3390/biom12060805 (PMC9221170; doi:10.3390/biom12060805)
Supplement: Supplementary file 1 [file biomolecules-12-00805-s001.zip › biomolecules-1696890-supplementary.xlsx]

## Sheet: Hoja1
		Lipid Category	Main class	Comon name	m/z	Molecular Formula	Ion count
		Negative scan mode
		Fatty Acyls	Fatty Acids	FA 9:1+1O	171.1	C9H16O3	10.59
		Fatty Acyls	Fatty Acids	FA 9:0+1O	173.1	C9H18O3	9.08
		Fatty Acyls	Fatty Acids	Myristic acid (C14:00)	227.2	C14H28O2	18.03
		Fatty Acyls	Fatty Acids	Palmitic acid (C16:0)	255.2	C16H32O2	20.34
		Fatty Acyls	Fatty Acids	Linoleic acid (C18:2n6)	279.2	C18H32O2	18.89
		Fatty Acyls	Fatty Acids	Oleci acid (C18:1n9c)	281.3	C18H34O2	20.74
		Fatty Acyls	Fatty Acids	FA 18:3+1O	293.2	C18H30O3	10.12
		Fatty Acyls	Octadecanoids	9R-HODE	295.2	C18H32O3	11.46
		Fatty Acyls	Fatty Acids	Eicosapentaenoic acid (EPA)	301.2	C20H30O2	19.99
		Fatty Acyls	Fatty Acids	Arachidonic acid (ARA)	303.2	C20H32O2	18.41
		Fatty Acyls	Octadecanoids	13-HpOTrE(r)	309.2	C18H30O4	10.97
		Fatty Acyls	Fatty Acids	11-eicosenoic acid	309.3	C20H38O2	17.44
		Fatty Acyls	Fatty Acids	Eicosanoic acid (C20:0)	311.3	C20H40O2	14.09
		Fatty Acyls	Eicosanoids	12-HEPE	317.2	C20H30O3	14.99
		Fatty Acyls	Fatty Acids	Docosahexaenoic acid (DHA)	327.2	C22H32O2	20.35
		Fatty Acyls	Fatty Acids	Docosatetraenoic acid (AdA)	331.3	C22H36O2	14.45
		Fatty Acyls	Fatty esters	FAHFA 20:2-5:0	407.3	C25H44O4	13.07
		Fatty Acyls	Fatty esters	FAHFA 20:0-5:0	411.3	C25H48O4	10.45
		Prenol Lipids	Quinones	α-tocopherol	429.4	C29H50O2	11.10
		Glycerophospholipids	Glycerophosphoethanolamines	PE(P-16:0-0:0)	436.3	C21H44NO6P	11.35
		Glycerophospholipids	Glycerophosphoethanolamines	PE 16:0-0:0	452.3	C21H44NO7P	12.83
		Glycerophospholipids	Glycerophosphoethanolamines	PE(18:2(9Z,12Z)-0:0)	476.3	C23H44NO7P	8.39
		Fatty Acyls	Fatty esters	FAHFA 14:0-16:2	477.4	C30H54O4	11.98
		Fatty Acyls	Fatty esters	FAHFA 16:1-16:0	507.4	C32H60O4	14.95
		Sterol Lipids	Steroid conjugates	Taurocholic acid	514.3	C26H45NO7S	7.83
		Fatty Acyls	Fatty esters	FAHFA 16:1-18:3	529.4	C34H58O4	13.08
		Fatty Acyls	Fatty esters	FAHFA 16:0-18:2	533.5	C34H62O4	13.67
		Fatty Acyls	Fatty esters	FAHFA 18:4-18:3	551.4	C36H56O4	11.50
		Fatty Acyls	Fatty esters	FAHFA 18:3-18:2	555.4	C36H60O4	11.98
		Fatty Acyls	Fatty esters	FAHFA 18:0-11-O-18:3	559.5	C36H64O4	13.93
		Sphingolipids	Ceramide	Cer[NS] d32:1	568.5	C32H63NO3	15.58
		Fatty Acyls	Fatty esters	FAHFA 16:2-22:5	579.5	C38H60O4	7.77
		Fatty Acyls	Fatty esters	FAHFA 18:2-20:4	581.5	C38H62O4	11.67
		Fatty Acyls	Fatty esters	FAHFA 18:0-20:2	589.5	C38H70O4	11.97
		Fatty Acyls	Fatty esters	FAHFA 20:5-20:4	603.4	C40H60O4	15.66
		Fatty Acyls	Fatty esters	FAHFA 20:4-20:3	607.5	C40H64O4	10.72
		Fatty Acyls	Fatty esters	FAHFA 18:2-22:4	609.5	C40H66O4	14.53
		Fatty Acyls	Fatty esters	FAHFA 20:1-20:2	615.5	C40H72O4	11.47
		Fatty Acyls	Fatty esters	FAHFA 20:2-20:1	615.5	C40H72O4	3.09
		Fatty Acyls	Fatty esters	FAHFA 20:1-20:0	619.6	C40H76O4	11.95
		Fatty Acyls	Fatty esters	FAHFA 22:6-20:4	629.5	C42H62O4	10.39
		Fatty Acyls	Fatty esters	FAHFA 22:6-20:3	631.5	C42H64O4	11.07
		Fatty Acyls	Fatty esters	FAHFA 20:2-22:4	637.5	C42H70O4	9.11
		Fatty Acyls	Fatty esters	FAHFA 20:1-22:3	641.6	C42H74O4	9.72
		Fatty Acyls	Fatty esters	FAHFA 22:6-22:5	655.5	C44H64O4	17.03
		Glycerophospholipids	Glycerophosphoglycerols	PG O-13:1-18:0	691.5	C37H73O9P	11.68
		Glycerophospholipids	Glycerophosphoethanolamines	PE O-16:1-18:3	696.5	C39H72NO7P	7.99
		Glycerophospholipids	Glycerophosphoethanolamines	PE O-18:2-16:1	698.5	C39H74NO7P	6.95
		Glycerophospholipids	Glycerophosphoethanolamines	PE O-18:2-17:1	712.5	C40H76NO7P	11.44
		Glycerophospholipids	Glycerophosphoethanolamines	PE 34:2; PE 16:0-18:2	714.5	C39H74NO8P	11.53
		Sphingolipids	Ceramide	Cer 19:3;2O-24:1	716.6	C43H79NO3	16.52
		Glycerophospholipids	Glycerophosphoglycerols	PG O-17:1-16:0	719.5	C39H77O9P	14.41
		Glycerophospholipids	Glycerophosphoethanolamines	PE O-16:1-20:5	720.5	C41H72NO7P	13.36
		Glycerophospholipids	Glycerophosphoglycerols	PG 32:0; PG 18:0-14:0	721.5	C38H75O10P	12.16
		Glycerophospholipids	Glycerophosphoethanolamines	PE O-18:2-18:2	724.5	C41H76NO7P	10.45
		Glycerophospholipids	Glycerophosphoglycerols	PG O-20:0-14:0	735.5	C40H81O9P	10.07
		Glycerophospholipids	Glycerophosphoethanolamines	PE 36:5; PE(18:1_18:4)	736.5	C41H72NO8P	14.12
		Glycerophospholipids	Glycerophosphoethanolamines	PE(16:0-20:4(5Z,8Z,11Z,14Z))	738.5	C41H74NO8P	12.85
		Glycerophospholipids	Glycerophosphoethanolamines	PE O-18:2-20:5	746.5	C43H74NO7P	13.32
		Glycerophospholipids	Glycerophosphoethanolamines	PE(P-16:0-22:6(4Z,7Z,10Z,13Z,16Z,19Z))	746.5	C43H74NO7P	15.98
		Glycerophospholipids	Glycerophosphoethanolamines	PE O-16:0-22:6	748.5	C43H76NO7P	14.88
		Glycerophospholipids	Glycerophosphoethanolamines	PE O-24:5-14:0	750.5	C43H78NO7P	11.91
		Glycerophospholipids	Glycerophosphoethanolamines	PE O-18:2-20:1	754.6	C43H82NO7P	8.68
		Glycerophospholipids	Glycerophosphoethanolamines	PE 38:7; PE 16:1-22:6	760.5	C43H72NO8P	13.36
		Glycerophospholipids	Glycerophosphoethanolamines	PE 38:6; PE 18:4-20:2	762.5	C43H74NO8P	16.94
		Glycerophospholipids	Glycerophosphoethanolamines	PE 38:5; PE 18:3-20:2	764.5	C43H76NO8P	14.52
		Glycerophospholipids	Glycerophosphoethanolamines	PE 38:4; PE 18:2-20:2	766.5	C43H78NO8P	13.62
		Glycerophospholipids	Glycerophosphoglycerols	PG(18:1(9Z)-18:2(9Z,12Z))	771.5	C42H77O10P	3.37
		Glycerophospholipids	Glycerophosphoethanolamines	PE(P-18:1(9Z)-22:6(4Z,7Z,10Z,13Z,16Z,19Z)	772.5	C45H76NO7P	15.34
		Glycerophospholipids	Glycerophosphoethanolamines	PE 39:7; PE 17:1-22:6	774.5	C44H74NO8P	12.31
		Glycerophospholipids	Glycerophosphoethanolamines	PE 40:9; PE 18:3-22:6	784.5	C45H72NO8P	13.42
		Glycerophospholipids	Glycerophosphoethanolamines	PE 40:8; PE 20:4-20:4	786.5	C45H74NO8P	14.44
		Glycerophospholipids	Glycerophosphoethanolamines	PE 40:6; PE 18:0-22:6	790.5	C45H78NO8P	16.17
		Glycerophospholipids	Glycerophosphoglycerols	PG 38:6; PG 16:0-22:6	793.5	C44H75O10P	12.22
		Glycerophospholipids	Glycerophosphoethanolamines	PE O-24:5-18:2	802.6	C47H82NO7P	12.03
		Glycerophospholipids	Glycerophosphoethanolamines	PE 42:11; PE 20:5-22:6	808.5	C47H72NO8P	14.75
		Glycerophospholipids	Glycerophosphoethanolamines	PE 42:10; PE 20:4_22:6	810.5	C47H74NO8P	14.33
		Glycerophospholipids	Glycerophosphoethanolamines	PE 42:7; PE 20:1_22:6	816.6	C47H80NO8P	13.41
		Glycerophospholipids	Glycerophosphoglycerols	PG 40:8; PG 20:4-20:4	817.5	C46H75O10P	9.89
		Glycerophospholipids	Glycerophosphoethanolamines	PE O-24:5-20:5	824.6	C49H80NO7P	13.06
		Glycerophospholipids	Glycerophosphoethanolamines	PE O-24:5-20:4	826.6	C49H82NO7P	10.59
		Glycerophospholipids	Glycerophosphoethanolamines	PE O-26:5-18:1	832.6	C49H88NO7P	6.61
		Glycerophospholipids	Glycerophosphoglycerols	PG 42:11; PG 20:5-22:6	839.5	C48H73O10P	11.13
		Glycerophospholipids	Glycerophosphoethanolamines	PE O-26:6-20:4	852.6	C51H84NO7P	3.48
		Glycerophospholipids	Glycerophosphoinositols	PI 36:5; PI 14:1-22:4	855.5	C45H77O13P	12.25
		Glycerophospholipids	Glycerophosphoinositols	PI 36:4; PI 14:0-22:4	857.5	C45H79O13P	12.92
		Glycerophospholipids	Glycerophosphoglycerols	PG 44:12; PG 22:6-22:6	865.5	C50H75O10P	10.75
		Glycerophospholipids	Glycerophosphoinositols	PI 38:6; PI 16:0-22:6	881.5	C47H79O13P	13.92
		Glycerophospholipids	Glycerophosphoinositols	PI 38:5; PI 16:1_22:4	883.5	C47H81O13P	14.95
		Glycerophospholipids	Glycerophosphoinositols	PI 38:4; PI 18:0_20:4	885.6	C47H83O13P	15.72
		Glycerophospholipids	Glycerophosphoinositols	PI 40:8; PI 18:4_22:4	905.5	C49H79O13P	9.65
		Glycerophospholipids	Glycerophosphoinositols	PI 40:6; PI 18:0_22:6	909.6	C49H83O13P	15.98
		Positive scan mode
		Glycerophospholipids	Glycerophosphocholines	Glycerylphosphorylcholine	258.11	C8H20NO6P	8.85
		Sphingolipids	Sphingoid bases	Sphingosine	300.29	C18H37NO2	8.46
		Fatty Acyls	Fatty amides	N-oleoyl ethanolamine	326.30	C20H39NO2	10.20
		Fatty Acyls	Fatty amides	Erucamide	338.34	C22H43NO	16.14
		Fatty Acyls	Fatty Acids and Conjugates	Japanic acid	379.27	C21H40O4	9.76
		Glycerophospholipids	Glycerophosphoethanolamines	PE(16:1(9Z)-0:0)	452.26	C21H42NO7P	9.37
		Glycerophospholipids	Glycerophosphoethanolamines	PE16:0-0:0	454.27	C21H44NO7P	2.38
		Glycerophospholipids	Glycerophosphocholines	PC 14:0-0:0	468.29	C22H46NO7P	12.15
		Glycerophospholipids	Glycerophosphoethanolamines	PE(18:3(6Z,9Z,12Z)-0:0)	476.26	C23H42NO7P	6.71
		Glycerophospholipids	Glycerophosphoethanolamines	PE(18:2(9Z,12Z)-0:0)	478.28	C23H44NO7P	4.95
		Glycerophospholipids	Glycerophosphoethanolamines	PE 17:1; PE 4:0-13:1	480.29	C22H42NO8P	3.99
		Glycerophospholipids	Glycerophosphoethanolamines	PE(18:1(9Z)-0:0)	480.29	C23H46NO7P	2.46
		Glycerophospholipids	Glycerophosphocholines	PC15:0-0:0	482.34	C23H48NO7P	8.67
		Glycerophospholipids	Glycerophosphocholines	PC 16:1e; PC 14:1e-2:0	494.30	C24H48NO7P	12.64
		Glycerophospholipids	Glycerophosphoethanolamines	PE(20:5(5Z,8Z,11Z,14Z,17Z)-0:0)	500.26	C25H42NO7P	8.62
		Glycerophospholipids	Glycerophosphoethanolamines	PE(20:4(5Z,8Z,11Z,14Z)-0:0)	502.28	C25H44NO7P	10.40
		Glycerophospholipids	Glycerophosphoethanolamines	PE(20:3(8Z,11Z,14Z)-0:0)	504.29	C25H46NO7P	9.33
		Glycerophospholipids	Glycerophosphoethanolamines	PE(20:1(11Z)-0:0)	508.32	C25H50NO7P	7.79
		Sphingolipids	Ceramides	Cer d18:1-14:0	510.47	C32H63NO3	14.44
		Glycerophospholipids	Glycerophosphocholines	PC(18:4(9E,11E,13E,15E)-0:0)	516.28	C26H46NO7P	10.95
		Glycerophospholipids	Glycerophosphocholines	PC(18:3(9Z,12Z,15Z)/0:0)	518.31	C26H48NO7P	8.05
		Glycerophospholipids	Glycerophosphocholines	PC(18:1(6Z)-0:0)	522.33	C26H52NO7P	4.64
		Glycerophospholipids	Glycerophosphoethanolamines	PE(22:6(4Z,7Z,10Z,13Z,16Z,19Z)-0:0)	526.27	C27H44NO7P	4.82
		Glycerophospholipids	Glycerophosphocholines	PC 19:4; PC 3:0-16:4	544.31	C27H46NO8P	6.80
		Glycerophospholipids	Glycerophosphocholines	PC 20:4e; PC 18:4e-2:0	544.32	C28H50NO7P	9.14
		Glycerophospholipids	Glycerophosphocholines	PC 20:3e; PC 18:3e-2:0	546.34	C28H52NO7P	9.13
		Glycerophospholipids	Glycerophosphocholines	PC 19:2; PC 3:0-16:2	548.34	C27H50NO8P	3.00
		Glycerophospholipids	Glycerophosphocholines	PC 20:2e; PC 18:2e-2:0	548.35	C28H54NO7P	6.58
		Glycerophospholipids	Glycerophosphocholines	PC 20:1e; PC 14:1e-6:0	550.36	C28H56NO7P	3.76
		Glycerophospholipids	Glycerophosphocholines	PC 21:5e; PC 18:5e-3:0	556.32	C29H50NO7P	7.36
		Glycerophospholipids	Glycerophosphocholines	PC(22:6(4Z,7Z,10Z,13Z,16Z,19Z)-0:0)	568.32	C30H50NO7P	5.40
		Glycerophospholipids	Glycerophosphocholines	PC 21:5; PC 3:0-18:5	570.33	C29H48NO8P	11.32
		Glycerophospholipids	Glycerophosphocholines	PC 22:5e; PC 18:5e-4:0	570.33	C30H52NO7P	13.62
		Glycerophospholipids	Glycerophosphocholines	PC 22:4e; PC 18:4e-4:0	572.35	C30H54NO7P	9.61
		Glycerophospholipids	Glycerophosphocholines	PC 22:5; PC 4:0-18:5	584.31	C30H50NO8P	11.30
		Glycerolipids	Diradylglycerols	DAG 32:1; DAG 14:0-18:1	584.51	C35H66O5	16.54
		Glycerophospholipids	Glycerophosphocholines	PC 24:6e; PC 22:6e-2:0	596.35	C32H54NO7P	7.31
		Prenol Lipids	Isoprenoids	Astaxanthin	597.37	C40H52O4	13.32
		Glycerolipids	Diradylglycerols	DAG 34:8; DAG 16:4-18:4	598.42	C37H56O5	11.93
		Glycerophospholipids	Glycerophosphocholines	PC 23:1; PC 5:0-18:1	606.42	C31H60NO8P	8.38
		Glycerophospholipids	Glycerophosphocholines	PC 24:1e; PC 18:1e/6:0	606.43	C32H64NO7P	3.97
		Sphingolipids	Ceramides	Cer-NS d40:2; Cer-NS d16:1-24:1	620.58	C40H77NO3	13.73
		Glycerophospholipids	Glycerophosphocholines	PC 25:5; PC 3:0-22:5	626.37	C33H56NO8P	7.53
		Sphingolipids	Ceramides	Cer-NS d42:2; Cer-NS d18:1-24:1	648.61	C42H81NO3	15.85
		Sphingolipids	Ceramides	Cer-NS d42:1; Cer-NS d18:1-24:0	650.62	C42H83NO3	12.75
		Glycerolipids	Diradylglycerols	DAG 38:7; DAG 16:1-22:6	656.50	C41H66O5	17.26
		Glycerophospholipids	Glycerophosphocholines	PC 27:1; PC 3:0-24:1	662.49	C35H68NO8P	11.91
		Sphingolipids	Phosphosphingolipids	SM d32:1; SM d18:1-14:0	675.52	C37H75N2O6P	16.90
		Glycerophospholipids	Glycerophosphoethanolamines	PE 31:1; PE 17:0-14:1	676.51	C36H70NO8P	7.63
		Sphingolipids	Ceramides	Cer-NS d44:2; Cer-NS d18:1-26:1	676.64	C44H85NO3	11.51
		Sphingolipids	Phosphosphingolipids	SM d32:0; SM d20:0-12:0	677.54	C37H77N2O6P	13.71
		Glycerophospholipids	Glycerophosphocholines	PC 28:0; PC 14:0-14:0	678.48	C36H72NO8P	15.31
		Sphingolipids	Phosphosphingolipids	SM d33:3; SM d15:2-18:1	685.50	C38H73N2O6P	11.02
		Sphingolipids	Phosphosphingolipids	SM d33:1; SM d20:0-13:1	689.53	C38H77N2O6P	11.96
		Glycerophospholipids	Glycerophosphocholines	PC 29:1; PC 5:0-24:1	690.52	C37H72NO8P	12.80
		Glycerophospholipids	Glycerophosphocholines	PC 30:1e; PC 16:0e-14:1	690.52	C38H76NO7P	11.89
		Glycerophospholipids	Glycerophosphocholines	PC 29:0; PC 4:0-25:0	692.50	C37H74NO8P	12.13
		Glycerophospholipids	Glycerophosphocholines	PC 30:0e; PC 14:0e-16:0	692.54	C38H78NO7P	12.07
		Glycerophospholipids	Glycerophosphoethanolamines	PE 33:3; PE 15:0-18:3	700.50	C38H70NO8P	2.61
		Glycerophospholipids	Glycerophosphocholines	PC 31:3e; PC 16:2e-15:1	700.55	C39H74NO7P	11.73
		Glycerophospholipids	Glycerophosphocholines	PC 30:2; PC 15:1-15:1	702.48	C38H72NO8P	4.01
		Sphingolipids	Phosphosphingolipids	SM d34:1; SM d19:1-15:0	703.55	C39H79N2O6P	16.01
		Glycerophospholipids	Glycerophosphocholines	PC 30:1; PC 13:0-17:1	704.50	C38H74NO8P	16.38
		Glycerophospholipids	Glycerophosphoethanolamines	PE 33:1; PE 14:0-19:1	704.54	C38H74NO8P	13.17
		Glycerophospholipids	Glycerophosphocholines	PC 30:0; PC 15:0-15:0	706.52	C38H76NO8P	16.85
		Glycerophospholipids	Glycerophosphocholines	PC 31:3; PC 13:1-18:2	714.52	C39H72NO8P	9.51
		Glycerophospholipids	Glycerophosphocholines	PC 31:3; PC 14:1-17:2	714.52	C39H72NO8P	12.50
		Glycerophospholipids	Glycerophosphoethanolamines	PE 34:2; PE 16:0-18:2	716.50	C39H74NO8P	12.71
		Glycerophospholipids	Glycerophosphocholines	PC 31:2; PC 14:1-17:1	716.54	C39H74NO8P	12.34
		Glycerophospholipids	Glycerophosphoethanolamines	PE 34:1; PE 16:0-18:1	718.52	C39H76NO8P	14.72
		Glycerophospholipids	Glycerophosphocholines	PC 31:1; PC 18:0-13:1	718.55	C39H76NO8P	15.30
		Glycerophospholipids	Glycerophosphocholines	PC 31:0; PC 8:0-23:0	720.53	C39H78NO8P	13.80
		Glycerophospholipids	Glycerophosphocholines	PC 32:5; PC 16:1-16:4	724.47	C40H70NO8P	10.28
		Glycerophospholipids	Glycerophosphoethanolamines	PE 35:5; PE 17:2-18:3	724.51	C40H70NO8P	11.86
		Glycerophospholipids	Glycerophosphocholines	PC 32:3; PC 14:0-18:3	728.50	C40H74NO8P	13.67
		Glycerophospholipids	Glycerophosphocholines	PC 32:3; PC 15:1-17:2	728.54	C40H74NO8P	14.03
		Glycerophospholipids	Glycerophosphocholines	PC 32:2; PC 16:1-16:1	730.51	C40H76NO8P	16.26
		Glycerophospholipids	Glycerophosphocholines	PC 32:1; PC 16:0-16:1	732.53	C40H78NO8P	18.79
		Glycerophospholipids	Glycerophosphocholines	PC 32:1; PC 6:0-26:1	732.56	C40H78NO8P	12.55
		Glycerophospholipids	Glycerophosphocholines	PC 32:0; PC 16:0-16:0	734.55	C40H80NO8P	15.50
		Glycerophospholipids	Glycerophosphoethanolamines	PE 36:4; PE 18:2-18:2	740.50	C41H74NO8P	13.70
		Glycerophospholipids	Glycerophosphoethanolamines	PE 36:4; PE 16:0-20:4	740.50	C41H74NO8P	10.80
		Glycerophospholipids	Glycerophosphocholines	PC 33:4; PC 17:1-16:3	740.54	C41H74NO8P	12.64
		Glycerophospholipids	Glycerophosphoethanolamines	PE 36:3; PE 18:1-18:2	742.51	C41H76NO8P	13.37
		Glycerophospholipids	Glycerophosphocholines	PC 33:3; PC 17:1-16:2	742.55	C41H76NO8P	8.23
		Glycerophospholipids	Glycerophosphoethanolamines	PE 36:2; PE 18:1-18:1	744.53	C41H78NO8P	14.86
		Glycerophospholipids	Glycerophosphocholines	PC 33:2; PC 17:0-16:2	744.57	C41H78NO8P	14.05
		Glycerophospholipids	Glycerophosphocholines	PC 34:2e; PC 14:0e-20:2	744.57	C42H82NO7P	4.04
		Glycerophospholipids	Glycerophosphocholines	PC 33:1; PC 9:0-24:1	746.55	C41H80NO8P	16.10
		Glycerophospholipids	Glycerophosphocholines	PC 33:1; PC 15:0-18:1	746.58	C41H80NO8P	16.01
		Glycerophospholipids	Glycerophosphocholines	PC 34:1e; PC 14:1e-20:0	746.58	C42H84NO7P	8.82
		Glycerophospholipids	Glycerophosphocholines	PC 34:6; PC 16:1-18:5	750.48	C42H72NO8P	11.53
		Glycerophospholipids	Glycerophosphocholines	PC 34:5; PC 16:0-18:5	752.53	C42H74NO8P	11.34
		Glycerophospholipids	Glycerophosphocholines	PC 35:5e; PC 22:4e-13:1	752.58	C43H78NO7P	3.34
		Glycerophospholipids	Glycerophosphocholines	PC 34:4; PC 17:2-17:2	754.51	C42H76NO8P	14.35
		Glycerophospholipids	Glycerophosphocholines	PC 34:3; PC 16:1-18:2	756.53	C42H78NO8P	14.63
		Glycerophospholipids	Glycerophosphocholines	PC 34:3; PC 17:1-17:2	756.53	C42H78NO8P	9.71
		Glycerophospholipids	Glycerophosphocholines	PC 34:3; PC 16:0-18:3	756.57	C42H78NO8P	10.56
		Sphingolipids	Phosphosphingolipids	SM d38:2; SM d17:1-21:1	757.60	C43H85N2O6P	9.45
		Glycerophospholipids	Glycerophosphocholines	PC 34:2; PC 17:1-17:1	758.54	C42H80NO8P	7.08
		Glycerophospholipids	Glycerophosphoethanolamines	PE 38:8; PE 16:3-22:5	760.47	C43H70NO8P	7.92
		Glycerophospholipids	Glycerophosphocholines	PC(16:0-18:1(9Z))	760.56	C42H82NO8P	8.87
		Glycerophospholipids	Glycerophosphoethanolamines	PE 38:7; PE 18:2-20:5	762.48	C43H72NO8P	13.14
		Glycerophospholipids	Glycerophosphoethanolamines	PE 38:7; PE 16:1-22:6	762.49	C43H72NO8P	14.49
		Glycerophospholipids	Glycerophosphocholines	PC 35:7; PC 13:1-22:6	762.52	C43H72NO8P	11.44
		Glycerophospholipids	Glycerophosphoethanolamines	PE 17:00-20:00	762.57	C42H84NO8P	12.40
		Glycerophospholipids	Glycerophosphoethanolamines	PE 38:6; PE 16:1-22:5	764.50	C43H74NO8P	17.86
		Glycerophospholipids	Glycerophosphocholines	PC 36:6e; PC 22:6e-14:0	764.54	C44H78NO7P	10.64
		Glycerophospholipids	Glycerophosphoethanolamines	PE 38:5; PE 18:1-20:4	766.51	C43H76NO8P	15.27
		Glycerophospholipids	Glycerophosphocholines	PC 35:5; PC 17:0-18:5	766.55	C43H76NO8P	12.31
		Glycerophospholipids	Glycerophosphocholines	PC 35:5; PC 15:0-20:5	766.55	C43H76NO8P	10.32
		Glycerophospholipids	Glycerophosphoethanolamines	PE 38:4; PE 19:2-19:2	768.53	C43H78NO8P	14.71
		Glycerophospholipids	Glycerophosphocholines	PC 35:4; PC 13:0-22:4	768.57	C43H78NO8P	9.14
		Glycerophospholipids	Glycerophosphocholines	PC 35:3; PC 19:1-16:2	770.58	C43H80NO8P	7.81
		Glycerophospholipids	Glycerophosphocholines	PC 36:3e; PC 16:1e-20:2	770.59	C44H84NO7P	11.40
		Sphingolipids	Phosphosphingolipids	SM d39:2; SM d27:1-12:1	771.60	C44H87N2O6P	7.38
		Glycerophospholipids	Glycerophosphocholines	PC 36:9; PC 16:4-20:5	772.47	C44H70NO8P	11.56
		Glycerophospholipids	Glycerophosphocholines	PC 36:7; PC 14:1-22:6	776.53	C44H74NO8P	13.20
		Glycerophospholipids	Glycerophosphocholines	PC 37:6e; PC 18:4e-19:2	778.56	C45H80NO7P	12.50
		Glycerophospholipids	Glycerophosphocholines	PC 36:5; PC 14:0-22:5	780.53	C44H78NO8P	15.94
		Glycerophospholipids	Glycerophosphocholines	PC 36:5; PC 16:1-20:4	780.53	C44H78NO8P	10.71
		Glycerophospholipids	Glycerophosphocholines	PC 36:4; PC 18:2-18:2	782.55	C44H80NO8P	13.09
		Glycerophospholipids	Glycerophosphocholines	PC 36:3; PC 18:1-18:2	784.56	C44H82NO8P	16.35
		Sphingolipids	Phosphosphingolipids	SM d40:2; SM d24:2-16:0	785.63	C45H89N2O6P	14.99
		Glycerophospholipids	Glycerophosphoethanolamines	PE 40:9; PE 18:3-22:6	786.48	C45H72NO8P	9.80
		Glycerophospholipids	Glycerophosphocholines	PC 36:2; PC 18:1-18:1	786.58	C44H84NO8P	17.76
		Glycerophospholipids	Glycerophosphoethanolamines	PE 40:8; PE 18:2-22:6	788.50	C45H74NO8P	10.34
		Glycerophospholipids	Glycerophosphocholines	PC 38:8e; PC 20:4e-18:4	788.53	C46H78NO7P	11.85
		Glycerophospholipids	Glycerophosphocholines	PC 36:1; PC 10:0-26:1	788.59	C44H86NO8P	9.81
		Glycerophospholipids	Glycerophosphocholines	PC 37:1e; PC 16:1e-21:0	788.65	C45H90NO7P	4.45
		Glycerophospholipids	Glycerophosphocholines	PC 37:7; PC 19:2-18:5	790.55	C45H76NO8P	11.13
		Glycerophospholipids	Glycerophosphocholines	PC 37:6; PC 19:2-18:4	792.52	C45H78NO8P	15.47
		Glycerophospholipids	Glycerophosphoethanolamines	PE 40:6; PE 20:3-20:3	792.53	C45H78NO8P	17.37
		Glycerophospholipids	Glycerophosphocholines	PC 37:5; PC 15:1-22:4	794.54	C45H80NO8P	14.02
		Glycerophospholipids	Glycerophosphocholines	PC 37:5; PC 21:1-16:4	794.55	C45H80NO8P	14.74
		Glycerophospholipids	Glycerophosphocholines	PC 37:5; PC 15:0-22:5	794.58	C45H80NO8P	15.62
		Glycerophospholipids	Glycerophosphocholines	PC 37:4; PC 17:2-20:2	796.60	C45H82NO8P	7.45
		Glycerophospholipids	Glycerophosphocholines	PC 37:3; PC 17:1-20:2	798.58	C45H84NO8P	12.54
		Sphingolipids	Phosphosphingolipids	SM d41:2; SM d18:2-23:0	799.64	C46H91N2O6P	12.28
		Glycerophospholipids	Glycerophosphocholines	PC 38:9; PC 20:4-18:5	800.50	C46H74NO8P	10.19
		Glycerophospholipids	Glycerophosphocholines	PC 38:9; PC 16:3-22:6	800.50	C46H74NO8P	11.40
		Glycerophospholipids	Glycerophosphocholines	PC 37:2; PC 16:0-21:2	800.59	C45H86NO8P	11.66
		Glycerophospholipids	Glycerophosphocholines	PC 38:2e; PC 14:0e-24:2	800.65	C46H90NO7P	13.00
		Glycerophospholipids	Glycerophosphocholines	PC 38:8; PC 20:3-18:5	802.51	C46H76NO8P	10.26
		Glycerophospholipids	Glycerophosphocholines	PC 38:8; PC 18:3-20:5	802.51	C46H76NO8P	10.85
		Glycerophospholipids	Glycerophosphocholines	PC 37:1; PC 23:0-14:1	802.61	C45H88NO8P	7.97
		Glycerophospholipids	Glycerophosphocholines	PC 37:1; PC 23:0-14:1	802.61	C45H88NO8P	11.21
		Glycerophospholipids	Glycerophosphocholines	PC 38:1e; PC 18:1e-20:0	802.66	C46H92NO7P	4.45
		Glycerophospholipids	Glycerophosphocholines	PC 38:7; PC 18:2-20:5	804.53	C46H78NO8P	16.71
		Glycerophospholipids	Glycerophosphocholines	PC 37:0; PC 17:0-20:0	804.64	C45H90NO8P	6.32
		Glycerophospholipids	Glycerophosphocholines	PC 37:0; PC 15:0-22:0	804.65	C45H90NO8P	3.61
		Glycerophospholipids	Glycerophosphocholines	PC 38:6; PC 18:1-20:5	806.55	C46H80NO8P	11.94
		Glycerophospholipids	Glycerophosphocholines	PC 38:6; PC 16:0-22:6	806.55	C46H80NO8P	13.70
		Glycerophospholipids	Glycerophosphocholines	PC 38:6; PC 18:3-20:3	806.57	C46H80NO8P	13.43
		Glycerophospholipids	Glycerophosphoserines	PS 38:6; PS 16:0-22:6	808.49	C44H74NO10P	15.01
		Glycerophospholipids	Glycerophosphocholines	PC 38:5; PC 18:1-20:4	808.56	C46H82NO8P	11.83
		Glycerophospholipids	Glycerophosphocholines	PC 38:5; PC 16:0-22:5	808.56	C46H82NO8P	18.07
		Glycerophospholipids	Glycerophosphocholines	PC 38:5; PC 18:2-20:3	808.56	C46H82NO8P	3.72
		Sphingolipids	Phosphosphingolipids	SM d42:4; SM d28:3-14:1	809.63	C47H89N2O6P	14.67
		Glycerophospholipids	Glycerophosphoethanolamines	PE 42:11; PE 20:5-22:6	810.48	C47H72NO8P	16.09
		Glycerophospholipids	Glycerophosphocholines	PC 38:4; PC 19:2-19:2	810.58	C46H84NO8P	16.41
		Glycerophospholipids	Glycerophosphocholines	PC 38:4; PC 19:2-19:2	810.58	C46H84NO8P	18.97
		Glycerophospholipids	Glycerophosphocholines	PC 39:4e; PC 20:3e-19:1	810.63	C47H88NO7P	4.41
		Sphingolipids	Phosphosphingolipids	SM d42:3; SM d21:3-21:0	811.64	C47H91N2O6P	15.13
		Glycerophospholipids	Glycerophosphocholines	PC 38:3; PC 18:1-20:2	812.59	C46H86NO8P	13.82
		Sphingolipids	Phosphosphingolipids	SM d42:2; SM d25:2-17:0	813.65	C47H93N2O6P	17.25
		Glycerophospholipids	Glycerophosphoethanolamines	PE 42:9; PE 20:3-22:6	814.51	C47H76NO8P	14.57
		Glycerophospholipids	Glycerophosphocholines	PC 40:9e; PC 18:4e-22:5	814.55	C48H80NO7P	9.02
		Glycerophospholipids	Glycerophosphocholines	PC 38:2; PC 19:1-19:1	814.61	C46H88NO8P	4.15
		Sphingolipids	Phosphosphingolipids	SM d42:1; SM d15:0-27:1	815.67	C47H95N2O6P	4.06
		Glycerophospholipids	Glycerophosphocholines	PC 39:8; PC 17:2-22:6	816.53	C47H78NO8P	12.94
		Glycerophospholipids	Glycerophosphocholines	PC 40:8e; PC 22:4e-18:4	816.57	C48H82NO7P	12.26
		Glycerophospholipids	Glycerophosphocholines	PC 39:7; PC 21:2-18:5	818.58	C47H80NO8P	16.73
		Glycerophospholipids	Glycerophosphocholines	PC 39:6; PC 21:2-18:4	820.60	C47H82NO8P	10.05
		Sphingolipids	Phosphosphingolipids	SM d43:5; SM d19:3-24:2	821.63	C48H89N2O6P	13.51
		Glycerophospholipids	Glycerophosphocholines	PC 39:5; PC 19:1-20:4	822.58	C47H84NO8P	11.54
		Sphingolipids	Phosphosphingolipids	SM d43:4; SM d27:2-16:2	823.64	C48H91N2O6P	16.48
		Glycerophospholipids	Glycerophosphocholines	PC 40:11; PC 18:5-22:6	824.50	C48H74NO8P	13.25
		Glycerophospholipids	Glycerophosphocholines	PC 40:4e; PC 18:1e-22:3	824.65	C48H90NO7P	7.81
		Glycerophospholipids	Glycerophosphocholines	PC 40:3e; PC 22:3e-18:0	826.67	C48H92NO7P	13.23
		Glycerophospholipids	Glycerophosphocholines	PC 39:1; PC 20:0-19:1	830.66	C47H92NO8P	6.76
		Glycerophospholipids	Glycerophosphocholines	PC 40:7; PC 20:2-20:5	832.56	C48H82NO8P	14.31
		Glycerophospholipids	Glycerophosphocholines	PC 39:0; PC 17:0-22:0	832.66	C47H94NO8P	11.94
		Glycerophospholipids	Glycerophosphocholines	PC 40:0e; PC 16:0e-24:0	832.71	C48H98NO7P	10.09
		Glycerophospholipids	Glycerophosphoserines	PS 40:7; PS 18:1-22:6	834.50	C46H76NO10P	9.17
		Glycerophospholipids	Glycerophosphocholines	PC 40:6; PC 20:3-20:3	834.58	C48H84NO8P	15.99
		Glycerophospholipids	Glycerophosphoethanolamines	PE 44:12; PE 22:6-22:6	836.50	C49H74NO8P	10.81
		Glycerophospholipids	Glycerophosphoserines	PS 40:6; PS 18:0-22:6	836.52	C46H78NO10P	11.15
		Glycerophospholipids	Glycerophosphocholines	PC 40:5; PC 18:0-22:5	836.59	C48H86NO8P	14.99
		Glycerophospholipids	Glycerophosphocholines	PC 40:5; PC 18:1-22:4	836.59	C48H86NO8P	13.37
		Glycerophospholipids	Glycerophosphoethanolamines	PE 44:11; PE 22:5-22:6	838.51	C49H76NO8P	14.26
		Glycerophospholipids	Glycerophosphocholines	PC 42:9e; PC 22:4e-20:5	842.61	C50H84NO7P	3.42
		Glycerophospholipids	Glycerophosphocholines	PC 40:2; PC 20:1-20:1	842.64	C48H92NO8P	7.31
		Glycerophospholipids	Glycerophosphocholines	PC 42:8e; PC 22:5e-20:3	844.63	C50H86NO7P	7.57
		Glycerophospholipids	Glycerophosphocholines	PC 41:7; PC 21:2-20:5	846.57	C49H84NO8P	11.39
		Glycerophospholipids	Glycerophosphocholines	PC 41:7; PC 19:1-22:6	846.62	C49H84NO8P	12.06
		Glycerophospholipids	Glycerophosphocholines	PC 41:5; PC 17:1-24:4	850.62	C49H88NO8P	12.54
		Glycerophospholipids	Glycerophosphocholines	PC 42:4e; PC 18:2e-24:2	852.70	C50H94NO7P	3.44
		Glycerophospholipids	Glycerophosphocholines	PC 41:2; PC 21:0-20:2	856.68	C49H94NO8P	8.17
		Glycerophospholipids	Glycerophosphocholines	PC 42:8; PC 18:4-24:4	858.58	C50H84NO8P	11.76
		Glycerophospholipids	Glycerophosphocholines	PC 42:1e; PC 16:0e/26:1	858.73	C50H100NO7P	13.18
		Glycerophospholipids	Glycerophosphocholines	PC 42:7; PC 20:1-22:6	860.59	C50H86NO8P	15.99
		Glycerophospholipids	Glycerophosphocholines	PC 42:7; PC 16:3-26:4	860.59	C50H86NO8P	12.58
		Glycerophospholipids	Glycerophosphocholines	PC 41:0; PC 16:0-25:0	860.70	C49H98NO8P	12.76
		Glycerophospholipids	Glycerophosphocholines	PC 41:0; PC 17:0-24:0	860.71	C49H98NO8P	12.85
		Glycerophospholipids	Glycerophosphocholines	PC 42:0e; PC 18:0e/24:0	860.74	C50H102NO7P	13.19
		Glycerophospholipids	Glycerophosphocholines	PC 42:6; PC 20:1-22:5	862.61	C50H88NO8P	13.76
		Glycerophospholipids	Glycerophosphocholines	PC 42:6; PC 20:3-22:3	862.61	C50H88NO8P	4.20
		Glycerophospholipids	Glycerophosphocholines	PC 44:12e; PC 22:6e/22:6	864.59	C52H82NO7P	11.09
		Glycerophospholipids	Glycerophosphocholines	PC 42:5; PC 20:0-22:5	864.62	C50H90NO8P	7.78
		Glycerophospholipids	Glycerophosphocholines	PC 42:4; PC 21:2-21:2	866.64	C50H92NO8P	7.62
		Glycerophospholipids	Glycerophosphocholines	PC 42:3; PC 24:0-18:3	868.65	C50H94NO8P	4.02
		Glycerophospholipids	Glycerophosphocholines	PC 42:0; PC 17:0-25:0	874.72	C50H100NO8P	10.84
		Glycerophospholipids	Glycerophosphocholines	PC 44:6e; PC 18:4e-26:2	876.69	C52H94NO7P	13.26
		Sphingolipids	Phosphosphingolipids	SM d47:4; SM d23:3-24:1	879.70	C52H99N2O6P	12.80
		Glycerophospholipids	Glycerophosphoserines	PS 44:12; PS 22:6-22:6	880.49	C50H74NO10P	12.83
		Glycerophospholipids	Glycerophosphoserines	PS 44:11; PS 22:5-22:6	882.51	C50H76NO10P	12.30
		Glycerophospholipids	Glycerophosphocholines	PC 44:10; PC 22:5-22:5	882.57	C52H84NO8P	9.53
		Glycerophospholipids	Glycerophosphocholines	PC 44:8; PC 22:4-22:4	886.61	C52H88NO8P	7.02
		Glycerophospholipids	Glycerophosphocholines	PC 44:6; PC 22:3-22:3	890.64	C52H92NO8P	14.47
		Glycerophospholipids	Glycerophosphocholines	PC 44:5; PC 24:0-20:5	892.65	C52H94NO8P	12.41
		Glycerophospholipids	Glycerophosphocholines	PC 44:4; PC 22:2-22:2	894.67	C52H96NO8P	6.26
		Glycerolipids	Triradylglycerols	TG(18:1(9Z)-18:1(9Z)-18:1(9Z))	902.79	C57H104O6	18.84
		Glycerophospholipids	Glycerophosphocholines	PC 45:6; PC 21:2-24:4	904.66	C53H94NO8P	7.67
		Glycerophospholipids	Glycerophosphocholines	PC 46:3e; PC 22:3e-24:0	910.77	C54H104NO7P	4.95
		Sphingolipids	Phosphosphingolipids	SM d49:2; SM d19:2-30:0	911.76	C54H107N2O6P	12.54
		Glycerophospholipids	Glycerophosphocholines	PC 45:2; PC 23:0-22:2	912.78	C53H102NO8P	13.26
		Sphingolipids	Phosphosphingolipids	SM d49:1; SM d18:0-31:1	913.78	C54H109N2O6P	7.43
		Glycerophospholipids	Glycerophosphocholines	PC 45:1; PC 19:0-26:1	914.79	C53H104NO8P	13.24
		Glycerophospholipids	Glycerophosphocholines	PC 46:7; PC 24:1-22:6	916.65	C54H94NO8P	16.45
		Glycerophospholipids	Glycerophosphocholines	PC 46:7; PC 24:2-22:5	916.66	C54H94NO8P	10.92
		Glycerophospholipids	Glycerophosphocholines	PC 46:7; PC 24:2-22:5	916.71	C54H94NO8P	16.92
		Glycerophospholipids	Glycerophosphocholines	PC 46:6; PC 24:0-22:6	918.67	C54H96NO8P	8.18
		Glycerolipids	Triradylglycerols	TG(16:0-18:1(9Z)-22:0)	934.85	C59H112O6	13.25
		Glycerophospholipids	Glycerophosphocholines	PC 47:4; PC 27:0-20:4	936.72	C55H102NO8P	6.44
		Glycerophospholipids	Glycerophosphocholines	PC 48:7; PC 26:2-22:5	944.69	C56H98NO8P	7.27
		Glycerophospholipids	Glycerophosphocholines	PC 48:7; PC 26:2-22:5	944.69	C56H98NO8P	10.62
